# Supplementary material for: Linking Polygenic Risk of Schizophrenia to Variation in Magnetic Resonance Imaging Brain Measures: A Comprehensive Systematic Review
Source: Schizophr Bull. 2023 Jun 24;50(1):32–46. doi: 10.1093/schbul/sbad087 (PMC10754175; doi:10.1093/schbul/sbad087)
Supplement: sbad087_suppl_Supplementary_Tables [file sbad087_suppl_supplementary_tables.xlsx]

## Sheet: Contents
	Supplementary Tables
	Table	Description
	Supplementary Table 1	Quality Assessment
	Supplementary Table 2	Studies examining sczPRS associations with T1-weighted MRI measures
	Supplementary Table 3	Studies examining sczPRS associations with dMRI measures in white matter tissue
	Supplementary Table 4	Studies examining sczPRS associations wiith functional MRI measures
	Supplementary Table 5	Studies examining MRI associations with sczPRS limited to variant subsets

## Sheet: Supp. Table 1
Study	Was the research question or objective in this paper clearly stated and appropriate?	Does the study provide information on sample size and target cohort description such as sex, genetic ancestry, and IQ/educational level?	In case-control studies, were the cases clearly defined and differentiated from controls?	Were the definitions of inclusion and exclusion criteria, algorithms or processes used to identify or select cases and controls valid, reliable, and implemented consistently across all study participants?	Was the sample size justified with a power or variance description, and were effect estimates provided? Or, was the sample size sufficiently large to provide confidence in the findings?	Were all the subjects selected or recruited from the same or similar populations (including the same time period)? Were inclusion and exclusion criteria for being in the study prespecified and applied uniformly to all participants?	If the study examined with a schizophrenia-spectrum disorder, does the study provide information on duration of illness and/or age of onset and antipsychotic medication intake?	Does the study provide information on genotyping platform and genetic analysis protocol?	Does the study provide information on MRI acquisition parameters (e.g., sequence, slice thickness, voxel size, etc.)?	Were the outcome measures (dependent variables) clearly defined, valid, reliable, and implemented consistently across all study participants?	Were potential confounding variables measured and accounted for in statistical analyses?	Quality Rating
Abé et al. 2021	Yes	Yes	Yes	Yes	Yes	Yes	NR	Yes	Yes	Yes	Yes	Good
Alloza et al. 2017	Yes	Yes	Yes	Yes	Yes	Yes	No	No	Yes	Yes	Yes	Fair
Alloza et al. 2018	Yes	Yes	NA	Yes	Yes	Yes	Yes	Yes	Yes	Yes	Yes	Good
Alloza et al. 2020	Yes	No	NA	Yes	Yes	Yes	NA	Yes	Yes	Yes	Yes	Fair
Alnæs et al. 2019	Yes	Yes	Yes	NR	Yes	Yes	No	Yes	Yes	Yes	Yes	Good
Anderson et al. 2021	Yes	Yes	NA	Yes	Yes	Yes	NA	Yes	Yes	Yes	Yes	Good
Bolhuis et al. 2019	Yes	Yes	NA	Yes	No	Yes	NA	Yes	Yes	No	No	Fair
Cao et al. 2020	Yes	Yes	Yes	Yes	No	NR	No	Yes	Yes	No	Yes	Fair
Chen et al. 2019	Yes	Yes	Yes	Yes	Yes	NR	No	Yes	Yes	Yes	Yes	Good
Chen et al. 2020	Yes	Yes	Yes	Yes	Yes	No	No	Yes	Yes	Yes	Yes	Fair
Chen, Rashid, et al. 2018	Yes	No	Yes	NR	Yes	Yes	NA	Yes	Yes	Yes	No	Fair
Chen, Ursini, et al. 2018	Yes	Yes	NA	Yes	Yes	Yes	NA	Yes	Yes	Yes	Yes	Good
Corley et al. 2021	Yes	Yes	Yes	Yes	No	Yes	Yes	Yes	Yes	Yes	Yes	Good
Dimitriadis et al. 2021	Yes	Yes	Yes	Yes	Yes	Yes	NA	Yes	Yes	Yes	No	Good
Dzafic et al. 2018	Yes	Yes	NA	Yes	No	Yes	NA	Yes	Yes	No	No	Fair
Erk et al. 2017	Yes	Yes	Yes	Yes	Yes	Yes	NA	Yes	Yes	Yes	Yes	Good
Fonville et al. 2019	Yes	Yes	Yes	Yes	Yes	Yes	Yes	Yes	Yes	Yes	Yes	Good
Franke et al. 2016	Yes	Yes	Yes	NR	Yes	CT	No	Yes	No	Yes	No	Fair
French et al. 2015	Yes	Yes	Yes	Yes	No	CN	NA	Yes	Yes	Yes	Yes	Good
Grama et al. 2020	Yes	Yes	NA	Yes	Yes	Yes	NA	Yes	Yes	Yes	Yes	Good
Greenman et al. 2020	Yes	Yes	Yes	Yes	Yes	Yes	Yes	No	Yes	Yes	No	Fair
Harris et al. 2020	Yes	Yes	Yes	Yes	Yes	Yes	NA	Yes	Yes	Yes	Yes	Good
Harrisberger et al. 2016	Yes	No	Yes	Yes	No	Yes	Yes	Yes	Yes	Yes	No	Fair
Harrisberger et al. 2018	Yes	No	Yes	Yes	Yes	Yes	Yes	Yes	Yes	Yes	Yes	Fair
Holland et al. 2020	CT	Yes	Yes	Yes	No	Yes	No	Yes	Yes	Yes	Yes	Good
Jansen et al. 2019	Yes	Yes	NA	NA	Yes	NR	NA	Yes	Yes	Yes	Yes	Fair
Karcher et al. 2022	Yes	Yes	Yes	Yes	Yes	Yes	Yes	Yes	Yes	Yes	Yes	Good
Kauppi et al. 2015	Yes	Yes	Yes	Yes	Yes	CT	No	Yes	Yes	Yes	Yes	Good
Krug et al. 2018	Yes	Yes	NA	Yes	No	Yes	NA	Yes	Yes	Yes	Yes	Good
Lancaster et al. 2019	Yes	No	NA	NR	Yes	Yes	NA	Yes	Yes	Yes	Yes	Fair
Lancaster, Ihssen, et al. 2016	Yes	Yes	NA	Yes	No	Yes	NA	Yes	Yes	Yes	Yes	Good
Lancaster, Linden, et al. 2016	Yes	Yes	NA	Yes	Yes	Yes	NA	Yes	Yes	Yes	Yes	Good
Lieslehto et al. 2019	Yes	Yes	NA	NR	NR	NR	No	Yes	Yes	Yes	Yes	Good
Liu et al. 2017	Yes	Yes	Yes	Yes	CT	Yes	NA	Yes	Yes	Yes	Yes	Good
Liu et al. 2020	Yes	No	NA	NA	No	No	NA	Yes	Yes	Yes	Yes	Good
Lv et al. 2020	Yes	Yes	Yes	Yes	CT	Yes	No	Yes	Yes	Yes	Yes	Good
Maglanoc et al. 2020	Yes	Yes	NA	Yes	Yes	Yes	NA	Yes	Yes	No	Yes	Fair
Miller et al. 2018	Yes	Yes	NA	Yes	Yes	Yes	NA	Yes	Yes	Yes	Yes	Good
Neilson et al. 2017	Yes	Yes	Yes	Yes	Yes	No	NA	Yes	Yes	Yes	Yes	Good
Neilson et al. 2018	Yes	Yes	Yes	Yes	Yes	Yes	Yes	Yes	Yes	Yes	Yes	Good
Neilson et al. 2019	Yes	Yes	NA	Yes	Yes	Yes	NA	Yes	Yes	Yes	Yes	Good
Ranlund, Calafato, et al. 2018	Yes	Yes	Yes	Yes	Yes	Yes	No	Yes	Yes	Yes	Yes	Good
Ranlund, Rosa, et al. 2018	Yes	Yes	Yes	Yes	Yes	Yes	NA	Yes	Yes	Yes	Yes	Good
Rashid et al. 2019	Yes	No	Yes	Yes	Yes	NR	NA	Yes	Yes	Yes	No	Fair
Reus et al. 2017	Yes	Yes	NA	Yes	CT	No	NA	Yes	Yes	Yes	No	Good
Saarinen et al. 2020	Yes	Yes	Yes	Yes	No	Yes	NR	Yes	Yes	Yes	Yes	Good
Schwarz et al. 2022	Yes	Yes	NA	Yes	Yes	Yes	NA	Yes	Yes	Yes	Yes	Good
Sha et al. 2021	Yes	Yes	NA	Yes	Yes	Yes	NA	Yes	Yes	Yes	Yes	Good
Simões et al. 2020	Yes	Yes	Yes	NA	No	Yes	No	Yes	Yes	Yes	Yes	Good
Stauffer et al. 2021	Yes	Yes	NA	Yes	Yes	Yes	Yes	Yes	Yes	Yes	Yes	Good
Su et al. 2022	Yes	Yes	Yes	Yes	Yes	Yes	Yes	Yes	Yes	Yes	Yes	Good
Taquet et al. 2020	Yes	Yes	NA	Yes	No	Yes	NA	Yes	Yes	Yes	Yes	Good
Teeuw et al. 2021	Yes	Yes	Yes	Yes	Yes	Yes	NR	Yes	Yes	Yes	Yes	Good
Van der Auwera et al. 2017	Yes	Yes	NA	Yes	Yes	Yes	NA	Yes	Yes	Yes	Yes	Good
Voineskos et al. 2016	Yes	Yes	Yes	Yes	Yes	Yes	NA	Yes	Yes	Yes	Yes	Good
Wang et al. 2018	Yes	Yes	NA	Yes	Yes	Yes	NA	Yes	Yes	Yes	Yes	Good
Zhang et al. 2021	Yes	Yes	Yes	Yes	No	Yes	NA	Yes	Yes	Yes	Yes	Good
Quality control assessment criteria. Answers could be among one of the following options: yes, no, cannot determine (CN), not reported (NR), not applicable (NA). A study would be considered as unqualified if the answer to three or more of the questions were “no”/“not reported”, or the response to any of the questions number 2, 8, 9, and 10 was “no”/”not reported”. Studies with 9 or more “yes” ans…

## Sheet: Supp. Table 2
Supplementary Table 2. Studies examining sczPRS associations with T1-weighted MRI measures
Study	Participants				GWAS used for sczPRS construction	Measures examined	Whole-brain vs ROI, statisticial thresholding	Relevant findings
	Total N (Female%)		Mean ± SD (range) Age	Ancestry				Implicated brain regions	Cases	HC	All	Associations with sczPRS
Abé et al. 2021 42	SCZ	98 (67%)	40 ± 12	European	PGC2 2014 LD-clumped R2=0.1 PT=0.1	CTh	WB - 34 regions per hemisphere across brain (Bonferroni correction)† ROI - vertex-wise follow-up in vmPFC	mOFC/vmPFC			×	Neg
	HC	81 (53%)	39 ± 15					lOFC MTL			×	Neg
						SA		NS
Alloza et al. 2020 43	No PLE	3595 (52%)	62 ± 8	British	PGC2 2014 LD-clumped R2=0.25 PT=0.01, 0.05, 0.1	CTh	ROI - Networks of interest (Salience, DMN, CEN) (pFDR < 0.05)	L/R INS CTh			×	Neg
								R CAC CTh			×	Neg [sczPRS × age]
								R SMG CTh			×	Neg [sczPRS × age]
								R SFG CTh			×	Neg [sczPRS × age]
	PLE	117 (62%)	61 ± 8			Vol		NS
						Mediation models	Thickness of the insula largely mediated the relationship between sczPRS and auditory hallucinations.
Alnæs et al. 2019 44	12,490 (52%)		56 ± 8	European	PGC2 2014 LD-pruned R2=0.1 PT=0.01, 0.05, 0.1	Vol	WB - Cortical and subcortical GM ROI - Vertex-vise, Hipp, subcortical GM, WM, Ventricles (pFWE < 0.05)	L CA2/3		×		Neg
						CTh	Vertex-wise cortical maps (pFWE < 0.05)	R IFG R lOFC R PreCG R MTL MTL Superior temporal cortex		×		Neg
						SA	WB - GM (pFWE < 0.05)	NS
Bolhuis et al. 2019 45	498 (47%)		10 ± 0.5	European	PGC2 2014 LD-clumped R2=0.1 PT=0.0005-1	Vol	WB - TBV, cortical GM, subcortical GM, WM, Ventricles (FDR correction)†	NS
Chen et al. 2019 46	508		35 ± 12	European	PGC2 2014 LD-pruned R2=0.2 PT=0.05	Vol (VBM)	WB - GM (Bonferroni correction)†	NS
Fonville et al. 2019 47	HC	79	NR for sczPRS samples	Mixed (ALSPAC cohort)	PGC2 2014 LD-pruned R2=0.25 PT=0.05	LGI	WB - Vertex-wise cortical regions (p < 0.001 by MC)	L mOFC	×			Neg [persistent PEs]
								L PCG			×	Significant sczPRS × group
	Transient Pes (over 2 years)	52						L IPG			×	(HC < transient PEs > persistent PEs)
								R MTG			×
	Persistent PEs (over 2 years)	49				Vol	ROI - Follow-up on LGI results, L PCG, L IPG, R MTG (p < 0.05 by MC)	L IPG			×	Pos
						CTh	WB - Vertex-wise GM (p < 0.001 by MC)	NS
Franke et al. 2016 48	SCZ	11,840 in total	NR for sczPRS samples	European	PGC2 2014 LD-clumped R2=0.1 PT=5E-8, 0.01, 0.05	Vol	ROI - Amyg, CN, Hipp, NAcc, Pallidum, Putamen, Thal, ICV	NS
	HC							NS
French et al. 2015 49	1577 (43%)		16 ± 5	Mixed (Canadian, European, British)	PGC2 2014 24,834 SNPs PT =0.05	CTh	WB - Vertex-wise GM (p < 0.01 by MC)	mean CTh			×	Neg [male cannabis users]
Grama et al. 2020 33	14701 (51%)		62 ± 7 (45–80)	European	Pardiñas et al. 2018 LD-pruned R2=0.2 PT=0.01, 0.05, 0.1	Vol	ROI - Amyg, Caudate, Hipp, NAcc, Pallidum, Putamen, Thal (pFDR < 0.05)	NS
Harris et al. 2020 50	MDD	1674 (63%)	61 ± 7	British	PGC2 2014 LD-pruned R2=0.25 PT=0.01, 0.05, 0.1	CTh	ROI - 27 Cortical regions (pFDR < 0.05)	rACC		×		Neg
								rACC	×			Pos
								STG		×		Neg
								STG	×			Pos
								EC		×		Neg
								EC	×			Pos
	HC	3270 (47%)	64 ± 7			SA	WB - 27 Cortical regions (pFDR < 0.05)	NS
						Vol	ROI - CN, Thal, Putamen, Pallidum, Hipp, Amyg, Nacc (pFDR < 0.05)	NS
Harrisberger et al. 2016 52	ARMS	43	NR	Mixed	PGC2 2014 LD-pruned PT=5E-08	Vol	ROI - Hippocampal regions (1000 simutations by MC)†	Hippocampal regions	×	× [ARMS]	×	Neg
	FEP	36							×	× [ARMS]	×	Neg
Harrisberger et al. 2018 51	ARMS-NT	30 (23%)	24 ± 3	Mixed	PGC2 2014 LD-pruned PT=5E-08	Vol	WB - 68 WM tracts (34 L, 34 R), corrected for multiple comparison†	NS
	ARMS-T + FEP	32 (31%)	28 ± 8
Karcher et al. 2022 37	4650 (47%)		10 ± 1 (9-11)	European	PGC3 Inferring SNPs effect sizes and Bayesian approach LD-shrinkage	Vol	WB - total cortical, subcortical volumes, ICV, total CTh, total SA (pFDR < 0.05) ROI - follow-up in IPL - average CTh	NS
						CTh		NS
						SA		NS
Lancaster et al. 2019 53	Low sczPRS	99 (53%)	NR	European	PGC2 2014 PT=0.05	CTh	WB - 68 cortical GM regions (34 L, 34 R), region-based and averaged WB metrics	NS
						SA		NS
	High sczPRS	98 (52%)				Vol	ROI - Thal, Putamen, Pallidum, Hipp, Caudate, Amyg, Nacc (group comparison by 5000 permutations, TFCE)†	NS
Lieslehto et al. 2019 54	Low sczPRS	45 (64%)	23 ± 1	Mixed	PGC2 2014 PT=5E-08	Vol (VBM)	ROI - R/L mid vlFC, R/L mid dlFC, R PMC, R PreSMA, R Rhinal sulcus, L/R aSTS, R pSTS, L/R FFA, L/R lOC, V2-V3, L/R Cerebellum, R Putamen, L/R Amyg Core regions: FFA, pSTS, occipital face (pFWE < 0.05, 5000 permutations by TFCE)	Mean GMV interregional correlation coefficient	× [High sczPRS]			Neg
	High sczPRS	45 (58%)	23 ± 1					Mean GMV correlation between core regions and other regions			×	Neg
Liu et al. 2017 55	323 (51%)		23 ± 3 (18-31)	Chinese	PGC2 2014 LD-pruned PT=0.001	LGI	WB - Vertex-wise GM, CSF, cortical surface (p < 0.05 by MC)	L IPL		×		Neg
								R IPL		×		Neg
Liu et al. 2020 56	SCZ	509 (46%)	28 ± 6	Chinese	Li et al. 2017 LD-pruned R2=0.05 PT=0.01, 0.05, 0.1	Vol (VBM)	WB - GM (AlphaSim correction)†	R Hippocampal regions			×	Neg
	HC	502 (50%)	28 ± 6
Lv et al. 2020 57	SCZ	322 (31%)	39 ± 11	Mixed	PGC2 2014	CTh-derived regional deviations from a normative range	WB - 68 regions (pFDR < 0.05)	CTh - AAI			×	Neg
	HC	197 (50%)	41 ± 14					Infra-normal deviations of CTh strongly predicted genetic risk.
Neilson et al. 2017 59	SCZ	38	40	Scottish	PGC2 2014 LD-clumped R2=0.2 PT=0.01, 0.05, 0.1	CTh	WB - Global cortical hemispheres ROI - temporal and frontal regions (pFDR < 0.05)	L/R Global cortical hemispheres	×			Neg
	BD	20	(18-67)
	HC	41 (44%)	38
Neilson et al. 2018 58	HR-symp	28 (71%)	21 ± 3	Scottish	PGC2 2014 LD-clumped R2=0.2 PT=0.01, 0.05, 0.1	LGI	ROI - Vertex-wise frontal and temporal regions (pFDR < 0.05)	L/R Frontal gyrification	× [HR]			Pos
	HR-ill	9 (44%)	19 ± 3
	HR-well	31 (45%)	22 ± 3					R Frontal lobe gyrification	× [HR-symp]			Pos
	HC	16 (44%)	21 ± 2					NS
Neilson et al. 2019 60	2864 (53%)		62 ± 7 (46-78)	Scottish	PGC2 2014 LD-clumped R2=0.25 PT=0.01, 0.05, 0.1, 0.5 (results not replicated for 0.05 and 0.01)	CTh	WB - GM (AlphaSim correction)†	mean CTh		×		Neg
								INS CTh		×		Neg
						Vol		NS
						SA		NS
Ranlund, Calafato, et al. 2018 61	Psychosis	1087 (32%)	33 ± 10 (16–79)	European	PGC2 2014 PGC-BD 2011 PT=5E-08, 0.001, 0.05, 0.1, 0.5	Vol	ROI - Lateral ventricles (p < 0.05 by Bonferroni correction)	NS
	REL	822 (60%)	45 ± 16 (16–85)
	HC	2333 (52%)	46 ± 16 (16–84)
Ranlund, Rosa, et al. 2018 62	MDD-BRCDECC	69 (71%)	49 ± 8 (29–68)	European	PGC2 2014 LD-clump R2=0.25 PT=0.1	Vol (VBM)	WB - GM (pFDR < 0.05)	R IOG (24 voxels)			×	Pos
	HC-BRCDECC	70 (56%)	51 ± 8 (26-66)
	BD-VIBES	33 (48%)	43 ± 11 (21–63)
	HC-VIBES	41 (46%)	44 ± 13 (18–63)
Reus et al. 2017 63	978 (49%)		55 ± 7 (40–70)	British	PGC2 2014 LD-pruned PT=0.05, 0.1	Vol	WB - GM, WM, CSF ROI - Caudate, Hipp, Pallidum,Thal, Amyg, NAcc, Putamen (pFDR < 0.05)	NS [sczPRS, mddPRS, bdPRS]
Sha et al. 2021 68	32,256 (53%)		64 (45-81) (40-70)	European	PGC2 SNPs and effect sizes inferred by Bayesian approach Shrinkage parameter=0.01	Regional AI (Vol)	ROI - 34 cortical regions/7 subcortical structures per hemisphere (pFDR < 0.05)	Thal, Putamen, Hipp, NAcc		×		Neg
								Caudate, Pallidum		×		Pos
						Regional AI (CTh)		ITL, PCC, rACC, SMG, ParaHipp		×		Neg
								EC, ICgG, PreCG		×		Pos
						Regional AI (SA)		CAC, EC, INS, ICgG, LIN, POr, POp, PCAL, PreCG, rMF, SPL, SMG, TTG		×		Neg
								Bankssts, CUN, FFA, IPL, ITL, lOFC, mOFC, MTG, ParaHipp, PCC, rACC, SFG, STG		×		Pos
Stauffer et al. 2021 36	27632 (52%)		55 ± 7 (40-70)	British	PGC3 2022 LD-clumped R2=0.1 PT=0.0001, 0.001, 0.01, 0.1, 0.25, 0.5	CTh	WB and ROI - 180 cortical regions ROI - 15 WM tracts, Amyg, NAcc, Caudate, Putamen, Pallidum, Hipp, Thal (pFDR < 0.05)	NS
						Vol		NS
						SA		NS
						LGI		NS
Teeuw et al. 2021 64	SCZ	182 (18%)	33 ± 11	European	PGC2 2014 LD-pruned R2=0.2 PT=5E-08, 0.01, 0.05, 0.10	Density	WB - GM maps (p < 0.01 for group differences, p < 0.005 for pariwise correction, Bonferroni corrected)	Brain age gap (density differences between brain age and chronological age)			×	Pos
	HC	212 (52%)	38 ± 13					Brain age acceleration (ratio of the change in brain age gap and the change in age)			×	Pos
								NS [brain age gap/brain age acceleration when accounting for diagnosis]
Van der Auwera et al. 2017 65	747 (53%)		50 ± 9	Mixed	PGC2 2014	Vol (VBM)	WB - GM (pFWE < 0.05)	NS
Voineskos et al. 2016 66	565 (51%)		23 ± 16	Mixed	PGC2 2014 LD-pruned, R2=0.2	CTh	WB and ROI- Vertex-wise cortical regions (Bonferroni correction)†	NS
Abbreviations: AI = asymmetry index, ARMS = at-risk mental state patients, ARMS-NT = at-risk mental state [patients] with no transition [to psychosis], ARMS-T = at-risk mental state [patients] with transition [to psychosis], BD = bipolar disorder, bdPRS = polygenic risk score of BD, CHR = clinical high risk, CTh = cortical thickness, EUR = European, FDR = false discovery rate, FEP = first episode…
Brain regions: Amyg = amygdala, aSTS = anterior superior temporal sulcus, CAC = caudal anterior cingulate, CEN = central-executive network, CN = caudate nucleus, CSF = cerebral spinal fluid, CUN = cuneus, dlFC = dorsolateral frontal cortex, DMN = default-mode network, EC = entorhinal cortex, FFA = fusiform face area, GM = gray matter, GP = globus pallidus, Hipp = hippocampus, ICgG = isthmus of ci…
† The method or thresholds used for the multiple comparison is not reported.

## Sheet: Supp. Table 3
Supplementary Table 3. Studies examining sczPRS associations with dMRI measures in white matter tissue
Study	Participants				GWAS used for sczPRS construction	Measures examined	Whole-brain vs ROI, statistical thresholding	Relevant findings
	Total N (Female%)		Mean ± SD (range) Age	Ancestry				Implicated brain regions	Cases	HC	All	Associations with sczPRS
Alloza et al. 2017 74	SCZ	28 (57%)	38 ± 10	Scottish	PGC2 2014 LD-clumped R2=0.2 PT=0.01, 0.05, 0.1, 0.5	5 Brain network measures obtained from FA: mean edge weight, density, strength, clustering coefficient, global efficiency	Central and noncentral subnetworks of interest derived by FA-weighted streamlines (pFDR < 0.05)	NS
	HC	36 (53%)	37 ± 15					Mediation effect of measure form average network on IQ and sczPRS association was evident.
Alloza et al. 2018 32	1st round	731 (47%)	73 ± 1	European	Meta-analysis of Pardiñas et al. 2018 + PGC2 2014 LD-clumped, R2=0.2 PT=0.05, 0.1, 0.5, 1	Tract-averaged MD	WB - networks ROI - Corpus callosum (genu and splenium), L/F Cingulum, ATR, AF, UF, ILF (pFDR < 0.05)	Splenium [change over time]		×		Pos
								Arcuate [change over time]		×		Pos
								ATR [change over time]		×		Pos
								Cingulum [change over time]		×		Pos
	2nd round (3 yrs)	488 (47%)	76 ± 1			Tract-averaged FA		NS
						Global network measures (mean edge weight, density, strength, clustering coefﬁcient, global efﬁciency)		NS
Alloza et al. 2020 43	No PLE	3595 (52%)	62 ± 8	British	PGC2 2014 LD-clumped R2=0.25 PT=0.01, 0.05, 0.1	FA-weighted edges	Networks of interest (Salience, DMN, CEN) (pFDR < 0.05)	NS
	PLE	117 (62%)	61 ± 8
Bolhuis et al. 2019 45	520 (47%)		10 ± 0.5	European	PGC2 2014 LD-clumped R2=0.1 PT=0.0005-1	FA	WB – WM (FDR correction)†	NS
						AD		Global AD		×		Pos (↑sczPRS × ↑hair cortisol)
						RD		Global RD		×		Pos (↑sczPRS × ↑hair cortisol)
						MD		Moderation effects of hair cortisol on the association between sczPRS and global MD was observed.
Harris et al. 2020 50	MDD	1674 (63%)	61 ± 7	British	PGC2 2014 LD-pruned R2=0.25 PT=0.01, 0.05, 0.1	Tract-averaged FA	WB – WM (pFDR < 0.05)	NS
	HC	3270 (47%)	64 ± 7			Tract-averaged MD
Jansen et al. 2019 75	1138 (50%)		10 (9–12)	European	PGC2 2014 LD-pruned R2=0.1 PT=0.001, 0.005, 0.01, 0.05, 0.1, 0.5	Global FA, tract-specific FA	WB – WM (pFDR < 0.004)	NS
						Global MD, tract-specific MD		NS
Lv et al. 2020 57	SCZ	322 (31%)	39 ± 11	Mixed	PGC2 2014	Additive effect of FA and CTh regional deviations from a normative range	WB - GM and WM (pFDR < 0.05)	Number of regional abnormalities in FA and CTh cortical thickness combined			×	Neg
	HC	197 (50%)	40 ± 14
Reus et al. 2017 63	816 (51%)		55 ± 7 (40–70)	British	PGC2 2014 LD-pruned PT=0.05, 0.1	Tract-specific FA	WB – WM (pFDR < 0.05)	NS
						Tract-specific MD
Simões et al. 2020 76	SCZ	21	NR	NR	PGC2 2014 LD-clumped R2=0.1 PT=0.05	Voxel-wise FA	WB – WM (pTFCE < 0.05)	NS
	BD	25
	SCZ/BD relatives	27				Voxel-wise MD		NS
	HC (healthy)	68
Stauffer et al. 2021 36	27632 (52%)		55 ± 7 (40-70)	British	PGC3 2022 LD-clumped R2=0.1 PT=0.0001, 0.001, 0.01, 0.1, 0.25, 0.5	FA	WB - cortical regions, WM ROI - 180 cortical areas, 7 subcortical structures, 15 major WM tracts (pFDR < 0.05)	12 WM tracts (including forceps minor, projection and association fibres)		×		Neg
						MD		Callosal, projection, association, and limbic system fibres Brain stem tracts		×		Neg
						NDI		14 WM tracts (including projection and association fibres)		×		Neg
						ODI		5 WM tracts		×		Neg
Su et al. 2022 77	FES	83 (46%)	24 ± 8	Chinese	SNPs identified by case/control analysis LD-clumped R2=0.1 PT=0.1	FA	Clusters with significant difference between FES and HC (pFDR < 0.05)	Voxels comprising the corpus callosum (genu and body), R anterior corona radiata, R superior corona radiata	×			Neg
	HC	93 (57%)	25 ± 6
Taquet et al. 2020 78	678 (50%)		13 ± 5	Mixed (follow-up in European subpopulation)	PGC2 2014 Included LD-based proxies when data for GWAS-specified SNPs were not available, R2=0.8 PT=5E-08	Linear combination of FA connectome strengths	WB - linear combination of 7140 structural connection strengths (pFDR < 0.05)	Connectomic canonical score (a linear combination of connection strength)		×		Pos
Voineskos et al. 2016 66	565 (51%)		23 ± 17	Mixed	PGC2 2014 LD-pruned, R2=0.2	Tract-averaged FA	WB - WM (Bonferroni correction)†	NS
Zhang et al. 2021 79	SCZ	66 (30%)	33 ± 10	Mixed	PGC2 2014 LD-pruned PT=0.01, 0.05, 0.1	Structural brain network connectivity (network measures)	Cortical regions (pFDR < 0.05)	Individual structural network properties were significantly associated with sczPRS based on four network models: geometric, degree-product, clustering-product, and MI models.
	REL	32 (60%)	33 ± 12
	HC	152 (62%)	30 ± 11
Abbreviations: AD = axial diffusivity, BD = bipolar disorder, bdPRS = polygenic risk score of BD, CTh = cortical thickness, FA = fractional anisotropy, FDR = false discovery rate, FES = first episode schizophrenia, FWE = family-wise error, HC = healthy controls, IQ = intelligence quotient, MD = mean diffusivity, MDD = major depressive disorder, MI = matching index, NDI = neurite density index, Ne…
Brain regions: AF = arcuate fasciculus, ATR = anterior thalamic radiations, CEN = central-executive network, DMN = default-mode network, ILF = inferior longitudinal fasciculi, UF = uncinate fasciculus, WB = whole brain, WM = white matter
† The thresholds used for the multiple comparison is not reported.

## Sheet: Supp. Table 4
Supplementary Table 4. Studies examining sczPRS associations wiith functional MRI measures
Study	Participants				GWAS used for sczPRS construction	Task	Contrast	Measures examined	Whole-brain vs ROI, statistical thresholding	Relevant findings
	Total N (Female%)		Mean ± SD (range) Age	Ancestry						Implicated brain regions		Cases	HC	All	Associations with sczPRS
Abé et al. 2021 42	SCZ	98 (67%)	40 ± 12	European	PGC2 2014 LD-clumped R2=0.1 PT=0.1	Resting state		Functional hub strength derived by connectomics	ROI - vmPFC (Bonferroni correction)†	NS
	HC	81 (53%)	39 ± 15
Anderson et al. 2020 86	9713 (54%)		64 ± 7 (45–80)	British	PGC2 2014	Resting state		Resting state functional amplitude derived by BOLD signals	ROI - CO, Limbic A, Limbic B, TPJ, PFC, Somato/motor network, Visual network (corrected for multiple comparison)†	Visual cortex			×		Neg
Cao et al. 2020 87	623 (52%)		29 ± 4	Caucasian	PGC2 2014 LD-clumped R2=0.2 PT=5E-08	Resting state		FNC	WB - connector (connectivity between 270 nodes (p < 0.05 by Bonferroni correction)†	Visual system			×		Neg
										DMN
										FPN
						Working memory				WB FNC			×		Neg
						Emotional processing				WB FNC			×		Neg
						Gambling				WB FNC			×		Neg
						Motor				WB FNC			×		Neg
						Social cognition				WB FNC			×		Neg
						Relational processing				WB FNC			×		Neg
						Language processing				WB FNC			×		Neg
Chen, Ursini, et al. 2018 88	191 (62%)		30 ± 9	European	PGC2 2014 LD-pruned R2=0.1 PT=5E-8, 0.001, 0.01, 0.05, 0.1	Working memory	Aversive > neutral (encoding and retrieval)	BOLD	ROI - L/R Hipp, Parahippocampal gyrus (FWE correcteion)†	R posterior hippocampal-parahippocampal region			×		Neg
										sczPRS explained 8% of variance in hippocampal activity
Chen, Rashid, et al. 2018 89	SCZ	134 (14%)	38	European	PGC2 2014 LD-pruned R2=0.2 PT=0.05	Resting state		FNC-variability	ROI - 50 resting-state network of interest in AUD, SM, VIS, CC, DM, CB (Bonferroni correction)†	Group difference FNC variability (both Euclidean distance and Pearson correlation)				×	Pos
	HC	171 (28%)	38
Chen et al. 2020 90	241 (48%)		28 ± 11	European	PGC2 2014 LD-pruned R2=0.02 PT=0.05	Working memory	n-back > baseline	FNC	ROI - dlPFC-hippocampal regions (pFWE < 0.05)	NS
Dimitriadis et al. 2021 91	High sczPRS	98 (53%)	22 (21-23)	European	PGC2 2014 PT=0.05	Working memory	n-back > baseline	Temporal modularity index (MI) within FNC	ROI - 90 regions in DMN, FPN, CON, Occipital network, Sensorimotor network (pFDR < 0.05)	WB MI				×	Neg
	Low sczPRS	98 (53%)	22 (21-23)					Group-averaged FI (how often the module a node belongs to changes)		WB FI				×	Neg
Dzafic et al. 2018 92	28 (36%)		50 ± 9	European	PGC2 2014 LD-clumped R2=0.2 PT=5E-08	Dynamic emotion perception	Alignment of emotions to prior expectations (happy, angry or neutral)	Latent variables explaining variations in brain activity and individual differences	WB - Activation maps	dlPFC, dmPFC, L/R IFG, L/R SMA, L/R Amyg, R ACC, R AI, TPJ, L/R Pcu, STG, L Hipp, R Thal			×		Pos (angry, congruent)
													×		Neg (happy, congruent/incongruent)
Erk et al. 2017 93	REL/HC	280/192	32 ± 10	European	PGC2 2014 LD-pruned R2=0.1 PT=5E-08, 0.05	Episodic memory	Recalling and recognition of face-profession pairs	BOLD	ROI - L/R Hipp, pgACC (pFWE < 0.05)	pgACC				×	Neg
	m/f	195/277
	REL/HC	296/213	32 ± 10			Working memory	Taking the protagonist’s perspective from a cartoon		ROI - L/R dlPFC (pFWE < 0.05)	PCC/Pcu				×	Pos
	m/f	215/294
	REL/HC	284/198	32 ± 10			Reward processing	N-back task		ROI - VS (pFWE < 0.05)	NS
	m/f	204/278
	REL/HC	281/213	32 ± 10			Theory of mind	Incentive delay task: anticipation of monetary gains or losses		ROI - mPFC, L/R TPJ, PCC/Pcu (pFWE < 0.05)	NS
	m/f	209/285
	REL/HC	271/208	32 ± 10			Face-matching task	Processing of negative emotions while viewing faces showing either fearful or angry expressions		ROI - l/R Amyg, pgACC (pFWE < 0.05)	NS
	m/f	202/277
Greenman et al. 2020 94	143 (54%)		31 ± 9	Mixed	PGC2 2014 LD-pruned R2=0.1 PT=5E-08	Working memory		BOLD	ROI - L Parietal and prefrontal regions (pFWE < 0.05)	Effective connectivity of feedforward Parietal–dlPFC			×		Neg
Kauppi et al. 2015 95	SCZ	63 (32%)	33 ± 8	Mixed	PGC2 2014 PT=0.05	Working memory	2-back > 0-back	BOLD	WB - Contrast maps (pFDR < 0.05)	Frontal lobe		×	×		Neg
	HC	118 (40%)	35 ± 9							R middle-superior PFC		×	×		Neg
										R IFG		×	×		Neg
Krug et al. 2018 96	137 (44%)		35 ± 10	European	PGC2 2014 LD-clumped R2=0.2 PT=0.05	Working memory	3-back > 0-back	BOLD	WB - Neural activations (pFDR < 0.05)	FC, interior ACC, SMG, R SFG, R MTG, Thal, L Amyg			×		Neg (3-back>0-back)
							3-back > 2-back			R IFG			×		Neg (3-back>2-back)
Lancaster, Ihssen, et al. 2016 97	83 (59%)		24 ± 4 (19–47)	European	PGC2 2014 LD-pruned R2=0.2 PT=0.5	Learning task	Switch > stay choice behaviour Reward > punishment choice outcomes	BOLD	ROI - Reward-related regions (pFWE < 0.05, TFCE)	R FC			×		Neg (shift > stay)
										L VS			×		Neg (shift > stay)
										R Hipp			×		Pos (reward > punishment)
Lancaster, Linden, et al. 2016 98	1841 (51%)		14.5	European	PGC2 2014 LD-pruned R2=0.2 PT=0.01, 0.05, 0.1, 0.5	Monetary incentive delay task		BOLD	ROI - VS (pFDR < 0.05)	VS			×		Pos
Lancaster et al. 2019 53	High sczPRS	99 (53%)	NS separately	European	PGC2 2014 PT=0.05	Reversal Learning task	Switch > stay choice behaviour	BOLD	WB ROI - VS, reward network (pFWE < 0.05, 5000 permutations by TFCE)	Group differences in the whole brain, VS-ROI, reward-related ROIs (higher sczPRS predicted higher BOLD)				×	Pos
	Low sczPRS	98 (53%)					Reward > punishment choice outcome
Lieslehto et al. 2019 54	High sczPRS	45 (58%)	23 ± 1	Mixed	PGC2 2014 PT=5E-08	Facial expression	Happy and fearful faces	BOLD	ROI - 25 face-specific regions Core regions: FFA, pSTS, occipital face	Differences of mean correlation of core regions				×	Neg
	Low sczPRS	45 (64%)	23 ± 1							Differences of mean correlation between core and other regions				×	Neg
Liu et al. 2020 56	SCZ	509 (46%)	28 ± 6	Chinese	Li et al. 2017 LD-pruned R2=0.05 PT =0.01, 0.05, 0.1	Resting state		FNC	WB - voxel-wise correlation coefficient between each region and other voxels, (AlphaSim correction)†	Hipp L/R mPFC				×	Neg
	HC	502 (49%)	28 ± 6
Maglanoc et al. 2020 99	UK Biobank	10343	NR	European	PGC2 2014 PT=0.01, 0.05, 0.5	Resting state		Static functional connectivity	WB - connectivity maps by correlations of activation time series (Bonferroni correction)†	Static functional connectivity and functional network connectivity did not predict sczPRS.
								FNC	WB - pair-wise coupling and decoupling of brain networks (Bonferroni correction)†
Miller et al. 2018 100	99 (58%)		20 ± 1 (18–22)	Caucasian	PGC2 2014 PT=5E-08	Working memory		BOLD	ROI - PFC (pFWE < 0.05)	R/L dlPFC			×		Neg
Rashid et al. 2019 101	SCZ	60 (10%)	38	European	PGC2 2014 PT=0.05	Resting state		FNC	WB - PCs obtained by ICA (Bonferroni correction)†	WB			×		Neg
	HC	87 (30%)	37
Saarinen et al. 2020 102	277 (33%)		23 ± 1 (21-25)	Mixed	PGC2 2014 PT=5E-08	Resting state		BOLD - CV	WB - GM/WM/CSF	NS
Schwarz et al. 2022 103	295 (8%)		32 ± 10	Mixed	PGC2 2014 LD-pruned R2=0.02 PT=0.05	Monetary incentive delay task		Functional coupling strength	ROI - VS - Hipp functional coupling (Bonferroni correction)†	VS - Hipp			×		Neg
Su et al. 2022 77	FEP	83 (46%)	24 ± 8	Chinese	SNPs identified by case/control analysis LD-clumped R2=0.1 PT=0.1	Resting state		FNC	Regions specified in Human Brain Atlas (pFDR < 0.05)	Conncections between: L/R IFG and L ITG, R IFG and L/R MFG		×			Neg
	HC	93 (57%)	25 ± 6
Abbreviations: BD = bipolar disorder, BOLD = blood-oxygen-level-dependent, CV = coefficient of variation, FDR = fale discovery rate, FEP = first episode psychosis, FI = flexibility index, FNC = functional network connectivity, FWE = family-wise error, HC = healthy controls, Neg = negative, NR = not reported, NS = not significant, Pos = positive, REL = unaffected relatives of patients with psychos…
Brain regions: ACC = anterior cingulate cortex, AI = anterior insula, Amyg = amygdala, AnG = angular gyrus, AUD = auditory system, CB = cerebellum, CC = cognitive control system, CN = caudate nucleus, CO = cingulo-opercular, CSF = cerebral spinal fluid, dlPFC = dorsolateral prefrontal cortex, DM = default-mode, DMN = default-mode network, dmPFC = dorsomedial prefrontal cortex, FC = frontal cortex…
† The method or thresholds used for the multiple comparison is not reported.

## Sheet: Supp. Table 5
Supplementary Table 5. Studies examining MRI associations with sczPRS limited to variant subsets
Study	Participants				Imaging modality	Measures examined	Whole-brain vs ROI, stistical thresholding	GWAS used for sczPRS construction	Included SNPs	Relevant findings
	Total N (Female%)		Mean ± SD (range) Age	Ancestry						Implicated brain regions	Cases	HC	All	Associations with sczPRS
Corley et al. 2021 34	SCZ	47	NR separately	Irish	T1 structural	Vol	WB - GM (pFDR < 0.05)	Pardiñas et al. 2018 PT=0.05	Microglial sczPRS	NS
	HC	66
Grama et al. 2020 33	14701 (51%)		62 ± 7 (45–80)	European	T1 structural	Vol	ROI - Thal, Caudate, Putamen Pallidum, NAcc, Hipp, Amyg (pFDR < 0.05)	Pardiñas et al. 2018 LD-pruned R2=0.2 PT=0.01, 0.05,	Abnormal behaviour, abnormal long-term potentiation, abnormal nervous, system electrophysiology, FMRP targets, 5HT2C channels, CaV2 channels, loss-of-function intolerant, genomic/genic/intergenic	Thal		×		Neg [abnormal behaviour PRS]
										R Thal				Neg [abnormal behaviour PRS]
Holland et al. 2020 108	HC	171 (57%)	29 ± 10	Irish	T1 structural	Vol	ROI - Hippocampal regions (multiple testing, 0.05/10 subfield tests = 0.005)	A meta-analysis of Birnbaum et al. 2018, Qian et al. 2019, and Holland et al. 2019 PT=0.05	Complement sczPRS	Hippocampal regions			×	Neg
	Psychosis	45 (29%)	42 ± 10								×			Neg
Van der Auwera et al. 2017 65	747 (53%)		50 ± 9	Caucasian	T1 structural	Vol (VBM)	WB - GM (pFWE < 0.05)	PGC2	Subsets of SCZ-associated SNPs involved in synaptic function, neurodevelopment, calcium signalling, and glutamatergic neurotransmission	Nominal effects of synaptic function PRS on a cluster of 586 voxels in parahippocampus and amygdala
Wang et al. 2018 107	323 (51%)		23 ± 3 (18-31)	Chinese	fMRI (working memory)	FNC	ROI - Correlation coefficient of activations between voxels of seed regions and all other voxels Seed regions: L/R CN, Putamen, VS (AlphaSim corection)†	PGC2	Schizophrenia-related dopamine functioning PRS	L Putamen - IPL		×		Neg
										L Putamen - mPFC		×		Pos
										L Caudate - Pcu		×		Pos
										L Caudate - MFG		×		Neg
Abbreviations: BD = bipolar disorder, CTh = cortical thickness, FA = fractional anisotropy, FDR = false discovery rate, FWE = family-wise error, GMV = gray matter volume, HC = healthy controls, Neg = negative, NR = not reported, NS = not significant, pICA = principal components of independent component analysis, Pos = positive, REL = unaffected relatives of patients with psychosis, ROI = region o…
Brain regions: Amyg = amygdala, GM = gray matter, Hipp = hippocampus, IPL = inferior parietal lobe, MFG = middle frontal gyrus, mPFC = medial prefrontal cortex, NAcc = nucleus accumbens, Pcu = precuneus, SLF = superior longitudinal fasciculus, STG = superior temporal gyrus, Thal = thalamus, WM = white matter
† The thresholds used for the multiple comparison is not reported.
